# Supplementary material for: Integrative Approach of Treating Early Undernutrition with an Enriched Black Corn Chip, Study on a Murine Model
Source: Nutrients. 2024 Jun 24;16(13):2001. doi: 10.3390/nu16132001 (PMC11243394; doi:10.3390/nu16132001)
Supplement: Supplementary file 1 [file nutrients-16-02001-s001.zip]

Archive with 1 entries (1 files):
- nutrients-3019488-supplementary.pdf
